# Supplementary material for: Gut microbiota regulates host melatonin production through epithelial cell MyD88
Source: Gut Microbes. 2024 Feb 14;16(1):2313769. doi: 10.1080/19490976.2024.2313769 (PMC10868534; doi:10.1080/19490976.2024.2313769)
Supplement: Supplemental Material [file KGMI_A_2313769_SM6154.zip]

Archive with 8 entries (7 files):
- supplementary_files_2313769_1707796552333/
- supplementary_files_2313769_1707796552333/Fig S1.tif
- supplementary_files_2313769_1707796552333/Fig S2.tif
- supplementary_files_2313769_1707796552333/Fig S3.tif
- supplementary_files_2313769_1707796552333/Fig S4.tif
- supplementary_files_2313769_1707796552333/Fig S5.tif
- supplementary_files_2313769_1707796552333/Fig S6.tif
- supplementary_files_2313769_1707796552333/Figure legends clean.docx
